# Supplementary material for: Detection of characteristic sub pathway network for angiogenesis based on the comprehensive pathway network
Source: BMC Bioinformatics. 2010 Jan 18;11(Suppl 1):S32. doi: 10.1186/1471-2105-11-S1-S32 (PMC3009504; doi:10.1186/1471-2105-11-S1-S32)
Supplement: Additional file 3 — Pathway interaction at different time point(s) in IL-1 case. First and second columns are end nodes (pathways) of corresponding edge (pathway interaction). Third column is the time points at which interaction exists. [file 1471-2105-11-S1-S32-S3.xls]

## Sheet: GSE973_diff_network_merged
pathway 1	pathway 2	time point(s)
Adherens junction	B cell receptor signaling pathway	1,2,4
Adherens junction	Fc epsilon RI signaling pathway	1,2,3
Adherens junction	GnRH signaling pathway	1
Adherens junction	Insulin signaling pathway	1,3
Adherens junction	Leukocyte transendothelial migration	1
Adherens junction	Natural killer cell mediated cytotoxicity	1,2
Adherens junction	T cell receptor signaling pathway	1,2
Adherens junction	Tight junction	1,4
Adherens junction	Toll-like receptor signaling pathway	1
Adipocytokine signaling pathway	B cell receptor signaling pathway	1,2,3,4
Adipocytokine signaling pathway	Fc epsilon RI signaling pathway	1,2,3,4
Adipocytokine signaling pathway	Natural killer cell mediated cytotoxicity	2
Adipocytokine signaling pathway	PPAR signaling pathway	1,4
Adipocytokine signaling pathway	T cell receptor signaling pathway	1,2,3,4
Adipocytokine signaling pathway	Toll-like receptor signaling pathway	1,2,3,4
Apoptosis	Adipocytokine signaling pathway	1,2,3,4
Apoptosis	B cell receptor signaling pathway	1,2,3,4
Apoptosis	Fc epsilon RI signaling pathway	1,2,3,4
Apoptosis	Focal adhesion	1,2,3,4
Apoptosis	Insulin signaling pathway	1,2,3,4
Apoptosis	Melanogenesis	4
Apoptosis	Natural killer cell mediated cytotoxicity	2,3,4
Apoptosis	T cell receptor signaling pathway	1,2,3,4
Apoptosis	Toll-like receptor signaling pathway	1,2,3,4
B cell receptor signaling pathway	Axon guidance	1,3
B cell receptor signaling pathway	Fc epsilon RI signaling pathway	1,2,3,4
B cell receptor signaling pathway	Leukocyte transendothelial migration	1,2,3,4
B cell receptor signaling pathway	Long-term depression	1,3,4
B cell receptor signaling pathway	Long-term potentiation	1,3
Calcium signaling pathway	Gap junction	3,4
Calcium signaling pathway	GnRH signaling pathway	4
Calcium signaling pathway	Long-term depression	3,4
Calcium signaling pathway	Long-term potentiation	3,4
Calcium signaling pathway	Melanogenesis	3,4
Calcium signaling pathway	Phosphatidylinositol signaling system	1,3,4
Cell adhesion molecules (CAMs)	Focal adhesion	3,4
Cell adhesion molecules (CAMs)	Leukocyte transendothelial migration	1,2
Cell cycle	Adherens junction	3
Cell cycle	B cell receptor signaling pathway	1
Cell cycle	p53 signaling pathway	2,4
Cytokine-cytokine receptor interaction	Adipocytokine signaling pathway	2
Cytokine-cytokine receptor interaction	Apoptosis	2
Cytokine-cytokine receptor interaction	Natural killer cell mediated cytotoxicity	2
Cytokine-cytokine receptor interaction	T cell receptor signaling pathway	1,2,4
Cytokine-cytokine receptor interaction	Toll-like receptor signaling pathway	2,3,4
ECM-receptor interaction	Cell adhesion molecules (CAMs)	2,3,4
ECM-receptor interaction	Focal adhesion	2,3,4
ECM-receptor interaction	Hematopoietic cell lineage	4
ECM-receptor interaction	Regulation of actin cytoskeleton	3,4
ErbB signaling pathway	Adherens junction	1,3
ErbB signaling pathway	Adipocytokine signaling pathway	1,2,3,4
ErbB signaling pathway	Apoptosis	1,2,3,4
ErbB signaling pathway	B cell receptor signaling pathway	1,2,3,4
ErbB signaling pathway	Cell cycle	2
ErbB signaling pathway	Fc epsilon RI signaling pathway	1,2,3,4
ErbB signaling pathway	Focal adhesion	1,4
ErbB signaling pathway	Gap junction	4
ErbB signaling pathway	GnRH signaling pathway	1,4
ErbB signaling pathway	Insulin signaling pathway	1,2,3,4
ErbB signaling pathway	Jak-STAT signaling pathway	1,2,4
ErbB signaling pathway	Leukocyte transendothelial migration	3
ErbB signaling pathway	Long-term depression	3,4
ErbB signaling pathway	Long-term potentiation	3,4
ErbB signaling pathway	Melanogenesis	4
ErbB signaling pathway	Natural killer cell mediated cytotoxicity	4
ErbB signaling pathway	Phosphatidylinositol signaling system	3
ErbB signaling pathway	T cell receptor signaling pathway	1,2,3,4
ErbB signaling pathway	Tight junction	3
ErbB signaling pathway	Toll-like receptor signaling pathway	1,2,3,4
ErbB signaling pathway	VEGF signaling pathway	1,2,3,4
ErbB signaling pathway	mTOR signaling pathway	1,2,3,4
Fc epsilon RI signaling pathway	Axon guidance	3,4
Fc epsilon RI signaling pathway	Leukocyte transendothelial migration	1,2,3,4
Fc epsilon RI signaling pathway	Long-term depression	1,3,4
Fc epsilon RI signaling pathway	Long-term potentiation	3,4
Focal adhesion	Adherens junction	1
Focal adhesion	Adipocytokine signaling pathway	1,2,3,4
Focal adhesion	B cell receptor signaling pathway	1,2,3,4
Focal adhesion	Fc epsilon RI signaling pathway	1,2,3,4
Focal adhesion	Hematopoietic cell lineage	4
Focal adhesion	Insulin signaling pathway	1
Focal adhesion	Long-term depression	3
Focal adhesion	T cell receptor signaling pathway	1,2,3,4
Focal adhesion	Toll-like receptor signaling pathway	1,2,3,4
Gap junction	Fc epsilon RI signaling pathway	3,4
Gap junction	GnRH signaling pathway	3,4
Gap junction	Leukocyte transendothelial migration	3
Gap junction	Long-term depression	3,4
Gap junction	Long-term potentiation	3,4
Gap junction	Melanogenesis	3,4
GnRH signaling pathway	B cell receptor signaling pathway	1
GnRH signaling pathway	Fc epsilon RI signaling pathway	1,2,4
GnRH signaling pathway	Leukocyte transendothelial migration	3
GnRH signaling pathway	Long-term depression	1,3,4
GnRH signaling pathway	Long-term potentiation	4
GnRH signaling pathway	Melanogenesis	1,3,4
GnRH signaling pathway	T cell receptor signaling pathway	1
GnRH signaling pathway	Toll-like receptor signaling pathway	1,2
Hedgehog signaling pathway	Melanogenesis	1,2,3,4
Hematopoietic cell lineage	B cell receptor signaling pathway	1,2,4
Hematopoietic cell lineage	Natural killer cell mediated cytotoxicity	2
Hematopoietic cell lineage	T cell receptor signaling pathway	1,2,4
Insulin signaling pathway	Adipocytokine signaling pathway	1,2,3,4
Insulin signaling pathway	B cell receptor signaling pathway	1,2,3,4
Insulin signaling pathway	Fc epsilon RI signaling pathway	1,2,3,4
Insulin signaling pathway	Long-term depression	4
Insulin signaling pathway	Long-term potentiation	4
Insulin signaling pathway	Melanogenesis	4
Insulin signaling pathway	T cell receptor signaling pathway	1,2,3,4
Insulin signaling pathway	Toll-like receptor signaling pathway	1,2,3,4
Jak-STAT signaling pathway	Adherens junction	1,2,4
Jak-STAT signaling pathway	Adipocytokine signaling pathway	1,2,3,4
Jak-STAT signaling pathway	Apoptosis	1,2,3,4
Jak-STAT signaling pathway	B cell receptor signaling pathway	1,2,3,4
Jak-STAT signaling pathway	Cytokine-cytokine receptor interaction	2,3,4
Jak-STAT signaling pathway	Fc epsilon RI signaling pathway	1,2,3,4
Jak-STAT signaling pathway	Hematopoietic cell lineage	2
Jak-STAT signaling pathway	Insulin signaling pathway	1,2,3,4
Jak-STAT signaling pathway	Leukocyte transendothelial migration	2
Jak-STAT signaling pathway	Natural killer cell mediated cytotoxicity	1,2,3,4
Jak-STAT signaling pathway	T cell receptor signaling pathway	1,2,3,4
Jak-STAT signaling pathway	Toll-like receptor signaling pathway	1,2,3,4
Jak-STAT signaling pathway	mTOR signaling pathway	2
Leukocyte transendothelial migration	Long-term depression	3,4
Leukocyte transendothelial migration	Long-term potentiation	3
Long-term potentiation	Long-term depression	3,4
MAPK signaling pathway	Adipocytokine signaling pathway	1,2,3,4
MAPK signaling pathway	Apoptosis	1,2,3,4
MAPK signaling pathway	B cell receptor signaling pathway	1,2,3,4
MAPK signaling pathway	ErbB signaling pathway	1,2,3,4
MAPK signaling pathway	Fc epsilon RI signaling pathway	1,2,3,4
MAPK signaling pathway	Focal adhesion	1,4
MAPK signaling pathway	GnRH signaling pathway	1,2
MAPK signaling pathway	Insulin signaling pathway	1,2
MAPK signaling pathway	Long-term depression	1,3,4
MAPK signaling pathway	T cell receptor signaling pathway	1,2,3,4
MAPK signaling pathway	Toll-like receptor signaling pathway	1,2,3,4
MAPK signaling pathway	VEGF signaling pathway	1,2,3,4
MAPK signaling pathway	mTOR signaling pathway	1,2
Melanogenesis	B cell receptor signaling pathway	1
Melanogenesis	Fc epsilon RI signaling pathway	1,3,4
Melanogenesis	Leukocyte transendothelial migration	3
Melanogenesis	Long-term depression	3,4
Melanogenesis	Long-term potentiation	3,4
Natural killer cell mediated cytotoxicity	B cell receptor signaling pathway	1,2,3,4
Natural killer cell mediated cytotoxicity	Fc epsilon RI signaling pathway	1,2,3,4
Natural killer cell mediated cytotoxicity	Long-term depression	3,4
Natural killer cell mediated cytotoxicity	Long-term potentiation	3
Natural killer cell mediated cytotoxicity	T cell receptor signaling pathway	1,2,3,4
Phosphatidylinositol signaling system	B cell receptor signaling pathway	1,2,3,4
Phosphatidylinositol signaling system	Fc epsilon RI signaling pathway	1,2,3,4
Phosphatidylinositol signaling system	Gap junction	3
Phosphatidylinositol signaling system	GnRH signaling pathway	3
Phosphatidylinositol signaling system	Leukocyte transendothelial migration	3
Phosphatidylinositol signaling system	Long-term depression	3,4
Phosphatidylinositol signaling system	Long-term potentiation	3
Phosphatidylinositol signaling system	Melanogenesis	3,4
Phosphatidylinositol signaling system	Tight junction	3
Regulation of actin cytoskeleton	B cell receptor signaling pathway	1,2
Regulation of actin cytoskeleton	Fc epsilon RI signaling pathway	1,4
Regulation of actin cytoskeleton	Focal adhesion	3,4
T cell receptor signaling pathway	Axon guidance	3
T cell receptor signaling pathway	B cell receptor signaling pathway	1,2,3,4
T cell receptor signaling pathway	Fc epsilon RI signaling pathway	1,2,3,4
T cell receptor signaling pathway	Leukocyte transendothelial migration	1,2
T cell receptor signaling pathway	Long-term depression	4
T cell receptor signaling pathway	Long-term potentiation	1
TGF-beta signaling pathway	Adherens junction	3
TGF-beta signaling pathway	Cell cycle	3,4
Tight junction	B cell receptor signaling pathway	1,2,3,4
Tight junction	Fc epsilon RI signaling pathway	1,3,4
Tight junction	Gap junction	3
Tight junction	GnRH signaling pathway	3
Tight junction	Insulin signaling pathway	1
Tight junction	Leukocyte transendothelial migration	1,3,4
Tight junction	Long-term depression	3,4
Tight junction	Long-term potentiation	3
Tight junction	Melanogenesis	3
Tight junction	T cell receptor signaling pathway	1,2
Toll-like receptor signaling pathway	B cell receptor signaling pathway	1,2,3,4
Toll-like receptor signaling pathway	Fc epsilon RI signaling pathway	1,2,3,4
Toll-like receptor signaling pathway	Long-term depression	4
Toll-like receptor signaling pathway	Natural killer cell mediated cytotoxicity	2,3,4
Toll-like receptor signaling pathway	T cell receptor signaling pathway	1,2,3,4
VEGF signaling pathway	Adipocytokine signaling pathway	1,2,3,4
VEGF signaling pathway	Apoptosis	1,2,3,4
VEGF signaling pathway	Axon guidance	3,4
VEGF signaling pathway	B cell receptor signaling pathway	1,2,3,4
VEGF signaling pathway	Calcium signaling pathway	3
VEGF signaling pathway	Fc epsilon RI signaling pathway	1,2,3,4
VEGF signaling pathway	Focal adhesion	1,3,4
VEGF signaling pathway	Gap junction	3,4
VEGF signaling pathway	GnRH signaling pathway	1,3,4
VEGF signaling pathway	Insulin signaling pathway	1,2,3,4
VEGF signaling pathway	Jak-STAT signaling pathway	2
VEGF signaling pathway	Leukocyte transendothelial migration	1,3,4
VEGF signaling pathway	Long-term depression	1,3,4
VEGF signaling pathway	Long-term potentiation	3,4
VEGF signaling pathway	Melanogenesis	3,4
VEGF signaling pathway	Natural killer cell mediated cytotoxicity	1,2,3,4
VEGF signaling pathway	Phosphatidylinositol signaling system	3,4
VEGF signaling pathway	T cell receptor signaling pathway	1,2,3,4
VEGF signaling pathway	Tight junction	1,3,4
VEGF signaling pathway	Toll-like receptor signaling pathway	1,2,3,4
VEGF signaling pathway	mTOR signaling pathway	1,2,3,4
Wnt signaling pathway	Adipocytokine signaling pathway	2
Wnt signaling pathway	B cell receptor signaling pathway	1,3
Wnt signaling pathway	Hedgehog signaling pathway	1,2,3,4
Wnt signaling pathway	Long-term depression	3
Wnt signaling pathway	Long-term potentiation	3
Wnt signaling pathway	Melanogenesis	1,2,3,4
Wnt signaling pathway	T cell receptor signaling pathway	1,2,3
Wnt signaling pathway	TGF-beta signaling pathway	3
Wnt signaling pathway	Toll-like receptor signaling pathway	1
Wnt signaling pathway	VEGF signaling pathway	3
mTOR signaling pathway	Adipocytokine signaling pathway	1,2,3,4
mTOR signaling pathway	Apoptosis	1,2,3,4
mTOR signaling pathway	B cell receptor signaling pathway	1,2,3,4
mTOR signaling pathway	Fc epsilon RI signaling pathway	1,2,3,4
mTOR signaling pathway	Insulin signaling pathway	1,2,3,4
mTOR signaling pathway	T cell receptor signaling pathway	1,2,3,4
mTOR signaling pathway	Toll-like receptor signaling pathway	1,2,3,4
